# Supplementary material for: Effect of Different Cooking Methods on the Aroma and Taste of Chicken Broth
Source: Molecules. 2024 Mar 29;29(7):1532. doi: 10.3390/molecules29071532 (PMC11013132; doi:10.3390/molecules29071532)
Supplement: Supplementary file 1 [file molecules-29-01532-s001.zip]

Archive with 1 entries (1 files):
- molecules-2940237-supplementary.pdf
